# Supplementary material for: Estradiol impairs the antiproliferative and proapoptotic effect of Zoledronic acid in hormone sensitive breast cancer cells in vitro
Source: PLoS One. 2017 Sep 25;12(9):e0185566. doi: 10.1371/journal.pone.0185566 (PMC5612728; doi:10.1371/journal.pone.0185566)
Supplement: S1 Table — (XLSX) [file pone.0185566.s002.xlsx]

## Sheet: EZ4U d6 ZO 
MCF-7:	MEAN	SD OD DATA
Control	0.511	0.0390226
6.25µM Zometa	0.322	0.0102011
12.5µM Zometa	0.195	0.0150324
25µM Zometa	0.069	0.0119358
50µM Zometa	-0.013	0.00567127
100µM Zometa	0.009	0.00542863
T47D:	MEAN	SD OD DATA
Control	0.163	0.0493774
6.25µM Zometa	0.136	0.0197393
12.5µM Zometa	0.151	0.00775263
25µM Zometa	0.111	0.0425569
50µM Zometa	0.04	0.090687
100µM Zometa	0.059	0.0848019
MDA-MB-231:	MEAN	SD OD DATA
Control	3.29	0.184935
6.25µM Zometa	3.183	0.0839126
12.5µM Zometa	1.109	0.0227388
25µM Zometa	0.874	0.0674905
50µM Zometa	0.391	0.0160131
100µM Zometa	0.198	0.0417612

## Sheet: EZ4U d6 ZO + 1nME2 
MCF-7:	MEAN	SD OD-DATA
Control	0.562267	0.0365229
1nM E2 + 6.25µM Zometa	0.894433	0.0418108
1nM E2 + 12.5µM Zometa	0.803467	0.0651155
1nM E2 + 25µM Zometa	0.446967	0.0499108
1nM E2 + 50µM Zometa	0.2662	0.0322946
1nM E2E + 100µM Zometa	0.196567	0.0827582
T47D:	MEAN	SD OD-DATA
Control	0.0498333	0.0140082
1nM E2 + 6.25µM Zometa	0.221033	0.0576149
1nM E2 + 12.5µM Zometa	0.3815	0.0116573
1nM E2 + 25µM Zometa	0.0874333	0.0332555
1nM E2 + 50µM Zometa	0.0163333	0.00601082
1nM E2E + 100µM Zometa	0.0296	0.0075527
MDA-MB-231:	MEAN	SD OD-DATA
Control	0.865667	0.0283565
1nM E2 + 6.25µM Zometa	0.726367	0.113347
1nM E2 + 12.5µM Zometa	0.1973	0.130439
1nM E2 + 25µM Zometa	0.0139667	0.0110369
1nM E2 + 50µM Zometa	-0.00693333	0.0558133
1nM E2E + 100µM Zometa	-0.0619	0.0325184

## Sheet: EZ4U d6 ZO + 10nM E2
MCF-7:	MEAN	SD OD-DATA
Control	0.5911	0.0377503
10nM E2 + 6.25µM Zometa	0.7231	0.0432322
10nM E2 + 12.5µM Zometa	0.745933	0.0647358
10nM E2+ 25µM Zometa	0.421733	0.0506869
10nM E2 + 50µM Zometa	0.281	0.038844
10nM E2 + 100µM Zometa	0.2176	0.037458
T47D:	MEAN	SD OD-DATA
Control	0.06705	0.017294
10nM E2 + 6.25µM Zometa	0.238517	0.0398575
10nM E2 + 12.5µM Zometa	0.392083	0.0625154
10nM E2+ 25µM Zometa	0.10215	0.024952
10nM E2 + 50µM Zometa	0.00331667	0.0319663
10nM E2 + 100µM Zometa	0.01805	0.0352296
MDA-MB-231:	MEAN	SD OD-DATA
Control	0.902383	0.0375649
10nM E2 + 6.25µM Zometa	0.484717	0.0432117
10nM E2 + 12.5µM Zometa	0.119743	0.0404842
10nM E2+ 25µM Zometa	0.09215	0.0383535
10nM E2 + 50µM Zometa	0.0774833	0.0800493
10nM E2 + 100µM Zometa	0.01045	0.0179307

## Sheet: EZ4U d6 TAM + E2
	MEAN	SD OD-DATA
Control	0.771587	2.28495
100 nM Tamoxifen	0.824043	10.0658
1nM E2 + 100nM Tamoxifen	0.78191	2.02118
10nM E2 + 100nM Tamoxifen	0.771377	1.90681
T47D:	MEAN	SD OD-DATA
Control	0.0872567	34.124
100 nM Tamoxifen	0.11191	40.6972
1nM E2 + 100nM Tamoxifen	0.153077	60.9059
10nM E2 + 100nM Tamoxifen	0.20081	72.5575
MDA-MB-231:	MEAN	SD OD-DATA
Control	0.898956	5.12919
100 nM Tamoxifen	0.78789	3.98077
1nM E2 + 100nM Tamoxifen	0.73929	5.484
10nM E2 + 100nM Tamoxifen	0.966023	8.14757

## Sheet: EZ4U d6 E2
MCF-7:	MEAN	SD OD-DATA
Control	0.71965	12.9143
1nM E2	0.867267	24.3369
10nM E2	0.779033	5.3851
T47D:	MEAN	SD OD-DATA
Control	0.0946833	51.4648
1nM E2	0.225317	24.7296
10nM E2	0.209383	44.6657
MDA-MB-231:	MEAN	SD OD-DATA
Control	0.938833	22.3051
1nM E2	0.901283	9.30344
10nM E2	0.979783	16.7107
