# Supplementary material for: Estradiol impairs the antiproliferative and proapoptotic effect of Zoledronic acid in hormone sensitive breast cancer cells in vitro
Source: PLoS One. 2017 Sep 25;12(9):e0185566. doi: 10.1371/journal.pone.0185566 (PMC5612728; doi:10.1371/journal.pone.0185566)
Supplement: S2 Table — (XLSX) [file pone.0185566.s003.xlsx]

## Sheet: Tabelle1
BrdU
		% BrdU positive cells
T47D -E2	Zometa
	0	56.7
	2.25	65.7
	6.25	44.6
	10.25	37.5
T47D +E2	Zometa
	0	67
	2.25	61.9
	6.25	60.6
	10.25	44.1
		% BrdU positive cells
MDA231 -E2	Zometa
	0	60.5
	2.25	37.1
	6.25	2.23
	10.25	5.04
MDA231 +E2	Zometa
	0	12.6
	2.25	39.3
	6.25	23.9
	10.25	8.72
		% BrdU positive cells
MCF-7	Zometa
	0	16.5
	2.25	4.43
	6.25	2.65
	10.25	3.45
MCF-7 +E2	Zometa
	0	17.2
	2.25	23.8
	6.25	10.2
	10.25	2.81
