# Supplementary material for: Estradiol impairs the antiproliferative and proapoptotic effect of Zoledronic acid in hormone sensitive breast cancer cells in vitro
Source: PLoS One. 2017 Sep 25;12(9):e0185566. doi: 10.1371/journal.pone.0185566 (PMC5612728; doi:10.1371/journal.pone.0185566)
Supplement: S3 Table — (XLSX) [file pone.0185566.s004.xlsx]

## Sheet: T47D
T47D, day 6 no E2
Zometa	0	2.25	6.25	10.25
viable	84.2	62.1	40.3	42.3
AV+	5.2	22	36.9	36.1
AV+ PI+	7.21	12.3	17.6	15.8
PI+	3.42	3.6	5.21	5.83
total AV+	12.41	34.3	54.5	51.9
day 6 + E2
Zometa	0	2.25	6.25	10.25
viable	84.3	61.6	54.7	52.5
AV+	4.05	19.5	24.2	27.8
AV+ PI+	7.96	14.2	15.4	16
PI+	3.73	4.7	5.71	3.69
total AV+	12.01	33.7	39.6	43.8

## Sheet: MDA231
MDA231, day 6 no E2
Zometa	0	2.25	6.25	10.25
viable	98.3	88	79.4	80.9
AV+	2	3.99	6.09	5.9
AV+ PI+	2.89	6.7	12.9	11.4
PI+	1.29	1.27	1.56	1.73
total AV+	4.89	10.69	18.99	17.3
day 6 + E2
Zometa	0	2.25	6.25	10.25
viable	93.4	87.2	79.6	83.2
AV+	1.87	3.71	6.41	4.14
AV+ PI+	3.7	7.6	12.3	10.7
PI+	1.02	1.5	1.74	1.99
total AV+	5.57	11.31	18.71	14.84

## Sheet: MCF7
MCF7, day 6 no E2
Zometa	0	2.25	6.25	10.25
viable	85.5	67.9	35	27.3
AV+	5.13	17.9	41.8	42.2
AV+ PI+	6.89	11	18.5	25.7
PI+	2.43	3.14	4.77	4.78
total AV+	12.02	28.9	60.3	67.9
day 6 + E2
Zometa	0	2.25	6.25	10.25
viable	83.4	67.8	65.4	62.3
AV+	4.62	20.1	21.6	24.1
AV+ PI+	8.1	8.75	9.81	10.1
PI+	3.92	3.28	3.19	3.52
total AV+	12.72	28.85	31.41	34.2
